# Supplementary material for: Extreme Polaritonic Interactions in a Room‐Temperature Designable Sub‐Nanocavity Quantum Electrodynamic Platform
Source: Adv Sci (Weinh). 2026 May 19:e23335. Online ahead of print. doi: 10.1002/advs.202523335 (PMC13336004; doi:10.1002/advs.202523335)
Supplement: Supplementary file 2 — Supporting File 2: advs75675‐sup‐0002‐PL‐EF‐data.txt. [file ADVS-9999-e23335-s002.txt]

NO.	PL EF of NPcoM	PL EF of NPoM	Norm. PL EF of NPcoM	Norm. PL EF of NPoM
1	1.03667	1.21586	2591.675	3039.65
2	1.0687	1.33872	2671.75	3346.8
3	1.1058	1.41479	2764.5	3536.975
4	1.10764	1.42958	2769.1	3573.95
5	1.11483	1.46571	2787.075	3664.275
6	1.12378	1.46747	2809.45	3668.675
7	1.15425	1.47394	2885.625	3684.85
8	1.15784	1.51949	2894.6	3798.725
9	1.17516	1.5488	2937.9	3872
10	1.18667	1.5514	2966.675	3878.5
11	1.19104	1.55155	2977.6	3878.875
12	1.19486	1.55376	2987.15	3884.4
13	1.20536	1.5872	3013.4	3968
14	1.26053	1.59557	3151.325	3988.925
15	1.26235	1.6248	3155.875	4062
16	1.2648	1.6529	3162	4132.25
17	1.28836	1.65317	3220.9	4132.925
18	1.29872	1.66442	3246.8	4161.05
19	1.30473	1.67761	3261.825	4194.025
20	1.32982	1.68056	3324.55	4201.4
21	1.3784	1.6872	3446	4218
22	1.457	1.69291	3642.5	4232.275
23	1.4785	1.70364	3696.25	4259.1
24	1.5055	1.70638	3763.75	4265.95
25	1.563	1.71319	3907.5	4282.975
26	1.5727	1.72261	3931.75	4306.525
27	1.5815	1.75654	3953.75	4391.35
28	1.5965	1.7625	3991.25	4406.25
29	1.61	1.7772	4025	4443
30	1.6217	1.7803	4054.25	4450.75
31	1.6347	1.80347	4086.75	4508.675
32	1.79416	1.81949	4485.4	4548.725
33	1.80463	1.8301	4511.575	4575.25
34	1.94551	1.8443	4863.775	4610.75
35	1.954	1.87358	4885	4683.95
36	2.0236	1.88131	5059	4703.275
37	2.0518	1.89065	5129.5	4726.625
38	2.1629	1.909	5407.25	4772.5
39	2.33024	1.91381	5825.6	4784.525
40	2.34641	1.93476	5866.025	4836.9
41	2.39467	1.94378	5986.675	4859.45
42	2.426	1.94785	6065	4869.625
43	2.5523	1.96891	6380.75	4922.275
44	2.56006	2.01052	6400.15	5026.3
45	2.67501	2.03188	6687.525	5079.7
46	2.681	2.0338	6702.5	5084.5
47	3.125	2.04147	7812.5	5103.675
48	3.2006	2.06353	8001.5	5158.825
49	3.253	2.07308	8132.5	5182.7
50	3.3328	2.08799	8332	5219.975
51	3.42831	2.173	8570.775	5432.5
52	3.53364	2.17882	8834.1	5447.05
53	4.0367	2.19988	10091.75	5499.7
54	4.53154	2.22285	11328.85	5557.125
55	4.946	2.226	12365	5565
56	5.0728	2.31413	12682	5785.325
57	5.13765	2.31962	12844.125	5799.05
58	5.607	2.32813	14017.5	5820.325
59	6.61269	2.39583	16531.725	5989.575
60	6.78424	2.40587	16960.6	6014.675
61	7.2426	2.495	18106.5	6237.5
62	8.00464	2.5224	20011.6	6306
63	9.1231	2.527	22807.75	6317.5
64	9.9495	2.5375	24873.75	6343.75
65	1.06093	2.70389	2652.325	6759.725
66	1.34425	2.714	3360.625	6785
67	1.22063	2.75096	3051.575	6877.4
68	1.42791	2.88728	3569.775	7218.2
69	1.51802	2.93	3795.05	7325
70	1.39767	3.11507	3494.175	7787.675
71	1.62913	3.1917	4072.825	7979.25
72	7.12203	3.243	17805.075	8107.5
73	1.39618	3.4	3490.45	8500
74	1.12045	3.777	2801.125	9442.5
75	1.28623	1.74398	3215.575	4359.95
76	1.66404	1.25873	4160.1	3146.825
77	1.11273	1.53456	2781.825	3836.4
78	1.88426	1.44893	4710.65	3622.325
79	2.50953	1.78424	6273.825	4460.6
80	3.20745	1.46479	8018.625	3661.975
81	3.76877	1.40551	9421.925	3513.775
82	1.69354	1.48882	4233.85	3722.05
83	4.93142	1.58216	12328.55	3955.4
84	1.30162	1.35861	3254.05	3396.525
85	1.22748	1.0724	3068.7	2681
86	4.52667	1.22803	11316.675	3070.075
87	1.88455	1.56572	4711.375	3914.3
88	1.41958	2.1005	3548.95	5251.25
89	1.26921	2.03016	3173.025	5075.4
90	1.49359	1.76314	3733.975	4407.85
91	1.28946	2.17482	3223.65	5437.05
92	1.21363	2.2055	3034.075	5513.75
93	1.16024	2.69175	2900.6	6729.375
94	1.10923	1.48154	2773.075	3703.85
95	1.30211	1.7269	3255.275	4317.25
96	8.6439	1.758	21609.75	4395
97	1.07491	1.3318	2687.275	3329.5
98	1.05008	1.29961	2625.2	3249.025
99	1.59448	1.66994	3986.2	4174.85
100	2.64996	2.147	6624.9	5367.5
101	2.26852	2.04974	5671.3	5124.35
102	1.56893	1.29974	3922.325	3249.35
103	1.59248	2.54826	3981.2	6370.65
104	1.59966	1.70147	3999.15	4253.675
105	2.73131	1.49839	6828.275	3745.975
106	1.31241	1.62986	3281.025	4074.65
107	3.63855	1.49791	9096.375	3744.775
108	1.62156	1.9724	4053.9	4931
109	2.86641	1.72132	7166.025	4303.3
110	1.25047	1.82185	3126.175	4554.625
111	1.26329	1.53198	3158.225	3829.95
112	1.35682	2.15262	3392.05	5381.55
113	2.54773	1.89425	6369.325	4735.625
114	1.69025	1.33242	4225.625	3331.05
115	4.91885	1.95233	12297.125	4880.825
116	3.02337	1.87851	7558.425	4696.275
117	2.86797	1.80945	7169.925	4523.625
118	1.35132	2.90469	3378.3	7261.725
119	1.99458	2.60799	4986.45	6519.975
120	1.63035	1.90752	4075.875	4768.8
121	1.14112	1.2357	2852.8	3089.25
122	1.34522	1.71331	3363.05	4283.275
123	1.55715	1.37593	3892.875	3439.825
124	1.08047	2.21023	2701.175	5525.575
125	1.19688	1.38439	2992.2	3460.975
126	1.03192	1.68151	2579.8	4203.775
127	6.29132	2.57332	15728.3	6433.3
128	1.01712	2.71739	2542.8	6793.475
129	2.27	2.29063	5675	5726.575
130	1.12039	1.33897	2800.975	3347.425
131	1.02859	1.70171	2571.475	4254.275
132	1.55361	2.14655	3884.025	5366.375
133	2.25583	1.9024	5639.575	4756
134	2.01208	2.59161	5030.2	6479.025
135	2.13051	2.0187	5326.275	5046.75
136	1.33949	2.26336	3348.725	5658.4
137	4.13978	2.01175	10349.45	5029.375
138	1.12282	1.92584	2807.05	4814.6
139	2.10261	2.43406	5256.525	6085.15
140	1.54886	1.87927	3872.15	4698.175
141	1.43648	2.00901	3591.2	5022.525
142	1.21975	1.74155	3049.375	4353.875
143	1.48766	1.34901	3719.15	3372.525
144	5.44323	1.52818	13608.075	3820.45
145	1.23149	1.38284	3078.725	3457.1
146	4.74052	2.90548	11851.3	7263.7
147	1.16716	1.62905	2917.9	4072.625
148	1.80507	1.05693	4512.675	2642.325
149	1.09344	1.18514	2733.6	2962.85
150	1.50893	1.01574	3772.325	2539.35
151	1.03692	1.0962	2592.3	2740.5
152	1.04104	1.67881	2602.6	4197.025
153	1.75849	1.93658	4396.225	4841.45
154	1.07756	1.74483	2693.9	4362.075
155	1.18384	1.59769	2959.6	3994.225
156	1.09631	1.94796	2740.775	4869.9
157	1.15092	1.7879	2877.3	4469.75
158	1.14904	1.47877	2872.6	3696.925
159	1.48598	1.78686	3714.95	4467.15
160	1.26739	1.76945	3168.475	4423.625
161	1.76606	1.51252	4415.15	3781.3
162	1.04116	1.0247	2602.9	2561.75
163	1.55117	2.18908	3877.925	5472.7
164	1.28264	1.92865	3206.6	4821.625
165	1.52629	1.54565	3815.725	3864.125
166	1.43356	1.14883	3583.9	2872.075
167	2.27985	2.08952	5699.625	5223.8
168	1.80018	1.83163	4500.45	4579.075
169	1.15262	1.61044	2881.55	4026.1
170	5.03539	1.76931	12588.475	4423.275
171	1.21279	3.26177	3031.975	8154.425
172	1.13387	1.42013	2834.675	3550.325
173	7.98043	1.76471	19951.075	4411.775
174	1.71676	1.24248	4291.9	3106.2
175	2.45145	1.4241	6128.625	3560.25
176	1.64808	1.1104	4120.2	2776
177	1.51458	1.48049	3786.45	3701.225
178	8.35691	3.48964	20892.275	8724.1
179	1.29248	2.2896	3231.2	5724
180	1.22652	1.84238	3066.3	4605.95
181		1.30594		3264.85
182		2.71288		6782.2
183		1.82229		4555.725
184		1.32435		3310.875
185		1.51525		3788.125
186		1.86351		4658.775
187		2.05576		5139.4
188		1.72092		4302.3
189		3.52442		8811.05
190		1.42542		3563.55
191		1.21196		3029.9
192		1.81773		4544.325
193		1.31007		3275.175
194		1.65357		4133.925
195		1.82501		4562.525
196		1.77485		4437.125
197		1.89783		4744.575
198		1.60243		4006.075
199		1.7466		4366.5
200		1.64045		4101.125
